# Supplementary material for: ROS1 promotes low temperature-induced anthocyanin accumulation in apple by demethylating the promoter of anthocyanin-associated genes
Source: Hortic Res. 2022 Feb 11;9:uhac007. doi: 10.1093/hr/uhac007 (PMC9123231; doi:10.1093/hr/uhac007)
Supplement: Web_Material_uhac007 [file web_material_uhac007.zip]

Archive with 4 entries (4 files):
- Supplemetal Figures.docx
- Supplemetal Figures.pdf
- Supplemetal Table.docx
- Supplemetal Table.pdf
